# Supplementary material for: Suboptimal Tongue Pressure Is Associated with Risk of Malnutrition in Community-Dwelling Older Individuals
Source: Nutrients. 2021 May 27;13(6):1821. doi: 10.3390/nu13061821 (PMC8229542; doi:10.3390/nu13061821)
Supplement: Supplementary file 1 [file nutrients-13-01821-s001.zip]

Archive with 1 entries (1 files):
- nutrients-1232943-supplementary.pdf
